# Supplementary material for: Performance of rK39-based immunochromatographic rapid diagnostic test for serodiagnosis of visceral leishmaniasis using whole blood, serum and oral fluid
Source: PLoS One. 2020 Apr 2;15(4):e0230610. doi: 10.1371/journal.pone.0230610 (PMC7117722; doi:10.1371/journal.pone.0230610)
Supplement: S1 Dataset — KD-POC–Kalazar Detect performed at the point of care. KD-IMT–Kalazar Detect processed at IMT. OF–oral fluid. SE–serum–WB–whole blood. DAT–direct agglutination test. IT-Leish–rK39 –RDT. IFA–L. major-like based indirect immunofluorescence assay. ELISA–L. major-like based enzyme-linked immunosorbent assay. (XLSX) [file pone.0230610.s010.xlsx]

## Sheet: Aracaju
Visceral leishmaniasis Samples from Aracaju
ID	HIV	KD POC - OF	KD POC - SE	KD POC - WB	KD IMT -SE	DAT - SE	Parasitotogy	parasitology/DAT	IT-Leish - SE	IFA - SE	ELISA - SE
VLAR001	Neg	0	2	2	2	102.4	Pos	Pos	3	320	640
VLAR002	Neg	1	3	3	3	409.6	ND	Pos	2	1.28	2.56
VLAR004	Neg	0	0	0	0	409.6	Neg	Pos	1	320	320
VLAR005	Neg	1	2	2	2	102.4	ND	Pos	3	80	2.56
VLAR007	Neg	1	3	3	3	409.6	ND	Pos	2	40	2.56
VLAR009	Neg	1	2	3	2	51.2	Pos	Pos	3	160	2.56
VLAR010	Neg	0	0	0	0	409.6	Neg	Pos	0	80	2.56
VLAR011	Neg	0	0	1			Pos	Pos
VLAR012	Neg	2	3	3	3	409.6	Pos	Pos	1	1.28	2.56
VLAR013	Neg	2	3	3	3	51.2	ND	Pos	3	40	640
VLAR014	Neg	1	3	3	3	102.4	Pos	Pos	1	1.28	2.56
VLAR015	Neg	1	3	3	3	409.6	Pos	Pos	2	640	2.56
VLAR016	Neg	1	2	2			Pos	Pos
VLAR017	Neg	0	0	0	0	6.4	Pos	Pos	2	40	160
VLAR018	Neg	1	3	3			Pos	pos
VLAR019	Neg	1	3	3	3	102.4	Pos	Pos	2	640	2.56
VLAR020	Neg	1	3	2	1	25.6	Neg	Pos	3	40	2.56
VLAR021	ND	1	2	1	2	409.6	Neg	Pos	3	20	640
VLAR022	ND	2	3	2	3	102.4	ND	Pos	1	640	2.56
VLAR023	Neg	3	3	3	3	102.4	ND	Pos	2	640	2.56
VLAR024	Neg	0	2	2	2	204.8	ND	Pos	3	20	640
VLAR025	Neg	2	3	3	3	409.6	ND	Pos	1	640	2.56
VLAR026	Neg	2	3	3	3	102.4	Neg	Pos	2	40	2.56
VLAR027	Neg	2	3	3	3	409.6	Neg	Pos	1	160	2.56
VLAR028	Neg	1	3	3	3	102.4	Pos	Pos	3	160	2.56
VLAR029	Neg	0	1	1	0	25.6	Neg	Pos	2	20	320
VLAR030	ND	1	3	3	3	102.4	Pos	Pos	2	640	2.56
VLAR031	Neg	1	3	3	3	409.6	Pos	Pos	3	80	1.28
VLAR032	NEG	1	2	2	2	51.2	Pos	Pos	3	40	1.28
VLAR033	ND	2	3	3	3	409.6	Pos	Pos	2	40	1.28
VLAR036	NEG	0	2	2	2	204.8	NEG	Pos	3	20	320
VLAR037	NEG	0	2	2	3	409.6	ND	Pos	2	20	1.28
VLAR039	Neg	1	3	3	3	204.8	Pos	Pos	3	160	2.56
VLAR040	Neg	1	3	2	3	204.8	ND	Pos	3	640	2.56
VLAR041	Neg	0	0	0	0	204.8	Pos	Pos	2	20	2.56
VLAR042	Neg	2	3	2	3	102.4	Pos	Pos	3	320	2.56
VLAR043	Neg	0	1	1	0	409.6	ND	Pos	1	40	2.56
VLAR044	Neg	2	3	3	3	204.8	Pos	Pos	3	20	2.56
VLAR045	Neg	1	2	2	2	102.4	Pos	Pos	3	20	640
VLAR046	Neg	1	2	2	2	51.2	ND	Pos	3	160	2.56
VLAR048	Neg	3	3	3	3	102.4	Pos	Pos	2	80	2.56
VLAR049	Neg	1	2	3	3	102.4	ND	Pos	3	80	1.28
VLAR050	Neg	2	3	3	3	204.8	ND	Pos	2	640	2.56
VLAR052	Neg	1	2	2	2	409.6	ND	Pos	3	640	2.56
VLAR053	Neg	1	2	1	1	51.2	ND	Pos	2	160	320
VLAR54	Neg	2	3	3	3	409.6	ND	Pos	2	1.28	2.56
VLAR55	Neg	1	2	2	3	12.8	Pos	Pos	3	640	1.28
VLAR56	Neg	1	3	3	3	409.6	Pos	Pos	2	1.28	2.56
VLAR57	ND	2	2	3	3	409.6	ND	Pos	2	1.28	2.56
VLAR58	Neg	1	2	3	3	409.6	ND	Pos	1	1.28	2.56
VLAR59	ND	2	3	3	3	409.6	ND	Pos	2	1.28	2.56
VLAR60	Neg	2	3	3	3	204.8	ND	Pos	2	80	2.56
VLAR61	ND	2	3	3	3	409.6	ND	Pos	1	1.28	2.56
VLAR62	Neg	1	1	1	1	51.2	Pos	Pos	2	160	640
VLAR63	ND	2	3	3	0	6.4	ND	Pos	1	20	20
Assintomatic control Samples from Aracaju
ID	HIV	KD POC - OF	KD POC - SE	KD POC - WB	KD IMT -SE	DAT - SE	Parasitotogy	Parasitology/DAT	IT-Leish - SE	IFA - SE	ELISA - SE
ASAR01	Neg	0	0	0	0	200	ND	Neg	0	20	80
ASAR03	Neg	0	1	0	1	200	ND	Neg	1	40	320
ASAR04	Neg	0	0	0	0	200	ND	Neg	0	20	80
ASAR05	Neg	0	0	0	0	200	ND	Neg	0	40	320
ASAR06	Neg	0	0	0	1	200	ND	Neg	3	40	320
ASAR08	Neg	0	1	0	0		ND	Neg
ASAR11	ND	0	0	0	0	100	ND	Neg	0	20	320
ASAR12	ND	0	0	0	0	100	ND	Neg	0	20	320
ASAR13	ND	1	0	0	0	100	ND	Neg	0	20	20
ASAR16	ND	0	0	0	0	100	ND	Neg	0	20	20
ASAR18	ND	0	0	0	0	100	ND	Neg	0	20	20
ASAR20	ND	0	0	0	0	100	ND	Neg	0	20	20
ASAR23	ND	0	0	0	0	100	ND	Neg	0	20	320
ASAR24	ND	0	0	0	0	100	ND	Neg	0	20	20

## Sheet: Bauru
Visceral Leishmaniasis - Samples from Bauru
ID	HIV	KD POC - OF	KD POC - SE	KD POC - WB	KD IMT -SE	DAT - SE	Parasitotogy	Parasitology/DAT	IT-Leish - SE	IFA - SE	ELISA - SE
VLBA 001	ND	1	3	2	3	25.6	Neg	Pos	3	320	2.56
VLBA 002	ND	1	1	1	1	25.6	Pos	Pos	1	20	160
VLBA 003	Neg	0	2	2	3	409.6	Pos	Pos	3	80	2.56
VLBA 004	ND	0	1	1	1	51.2	Pos	Pos	3	160	1.28
VLBA 005	Neg	1	2	3	3	51.2	Pos	Pos	3	40	640
VLBA 006	Neg	2	3	3	3	51.2	Pos	Pos	2	320	2.56
VLBA 008	ND	1	3	3	3	409.6	Pos	Pos	1	1.28	2.56
VLBA 011	Neg	3	3	3	3	51.2	Pos	Pos	3	20	1.28
VLBA 012	ND	1	3	2	2	25.6	Pos	Pos	3	20	2.56
VLBA 013	ND	1	3	3	3	102.4	Pos	Pos	3	80	1.28
VLBA 014	Neg	1	1	1	1	25.6	Pos	Pos	2	20	640
VLBA 015	Neg	2	2	2	2	51.2	Pos	Pos	3	20	1.28
VLBA 016	ND	2	3	3	3	409.6	Pos	Pos	3	80	1.28
VLBA 018	Neg	3	3	3	3	409.6	Neg	Pos	3	80	1.28
VLBA 019	Neg	3	3	3			Pos	Pos
VLBA009	ND	0	0	0	0	25.6	ND	Pos	0	20	20
Visceral Leishmaniasis / AIDS - Samples from Bauru
ID	HIV	KD POC - OF	KD POC - SE	KD POC - WB	KD IMT -SE	DAT - SE	Parasitotogy	Parasitology/DAT	IT-Leish - SE	IFA - SE	ELISA - SE
VLBA 007	Pos	0	1	1	1	25.6	Pos	Pos	Pos	20	20
VLBA 010	Pos	0	0	0	0	102.4	ND	Pos	Neg	1.28	1.28
VLBA 017	Pos	2	3	2	2	51.2	Pos	Pos	Pos	640	2.56
VLBA 020	Pos	3	3	3	3	102.4	Pos	Pos	Pos	160	2.56
VLBA 021	Pos	2	2	2	2	51.2	Pos	Pos	Pos	320	2.56
Assintomatic control - Samples from Bauru
ID	HIV	KD POC - OF	KD POC - SE	KD POC - WB	KD IMT -SE	DAT - SE	Parasitotogy	Parasitology/DAT	IT-Leish - SE	IFA - SE	ELISA - SE
ASBA 001	ND	0	0	0	0	100	Pos	Neg	0	20	20
ASBA 002	ND	0	0	0	0	100	Pos	Neg	0	20	20
ASBA 003	ND	0	0	0	0	100	Pos	Neg	0	20	20
ASBA 004	ND	0	0	0	0	100	Pos	Neg	0	20	20
ASBA 005	ND	0	0	0	0	100	Pos	Neg	0	20	40
ASBA 006	ND	0	0	0	0	100	Pos	Neg	0	20	20
ASBA 013	Neg	0	0	0	0	100	ND	Neg	0	20	40

## Sheet: Campo Grande
Visceral leishmaniasis Samples from Campo Grande
ID	HIV	KD POC - OF	KD POC - SE	KD POC - WB	KD IMT -SE	DAT - SE	Parasitotogy	parasitology/DAT	IT-Leish - SE	IFA - SE	ELISA - SE
VLCG002	Neg	1	2	2	2	409.6	ND	Pos	2	80	≥1,280
VLCG003	ND	1	2	2	2	409.6	ND	Pos	3	160	≥1,280
VLCG004	Neg	1	1	2	1	25.6	Pos	Pos	3	80	≥1,280
VLCG006	Neg	1	3	3	3	204.8	ND	Pos	3	160	1.28
VLCG007	ND	1	2	2	1	102.4	Pos	Pos	3	40	1.28
VLCG008	Neg	2	3	3	3	51.2	Neg	Pos	2	160	≥1,280
VLCG011	Neg	2	3	3	3	102.4	Pos	Pos	3	80	1.28
VLCG014	ND	2	2	3	2	51.2	ND	Pos	3	80	1.28
VLCG015	Neg	2	3	3	3	102.4	ND	Pos	3	160	≥1,280
VLCG016	Neg	0	2	2	1	102.4	Neg	Pos	3	40	≥1,280
VLCG017	Neg	2	2	3	2	51.2	ND	Pos	3	80	≥1,280
VLCG018	Neg	1	3	3	2	409.6	Pos	Pos	3	160	≥1,280
VLCG019	Neg	3	3	3	3	409.6	Neg	Pos	2	≥320	≥1,280
VLCG020	Neg	2	3	3	3	409.6	Pos	Pos	2	≥320	≥1,280
VLCG021	Neg	3	3	3	3	102.4	Pos	Pos	3	≥320	≥1,280
VLCG023	Neg	1	3	3	2	51.2	Neg	Pos	3	160	1.28
VLCG025	Neg	2	3	3	3	51.2	Pos	Pos	3	20	≥1,280
VLCG026	Neg	2	3	3	3	51.2	Pos	Pos	3	20	640
VLCG027	Neg	3	3	3	3	409.6	ND	Pos	3	≥320	≥1,280
VLCG028	Neg	1	2	2	1	25.6	Neg	Pos	3	160	≥1,280
VLCG029	Neg	3	3	3	3	409.6	ND	Pos	3	160	≥1,280
VLCG030	ND	0	2	2	1	25.6	ND	Pos	3	40	≥1,280
VLCG031	ND	1	3	3	3	12.8	Neg	Pos	3	160	≥1,280
VLCG032	Neg	0	0	0	0	3.2	Neg	Pos	0	20	20
VLCG034	Neg	1	3	2	2	204.8	Pos	Pos	3	≥320	≥1,280
VLCG037	ND	3	3	3	3	≥12,800	ND	Pos	3	20	1.28
VLCG038	ND	3	3	3	3	≥12,800	Neg	Pos	3	≥320	≥1,280
Visceral leishmaniasis/aids Samples from Campo Grande
ID	HIV	KD POC - OF	KD POC - SE	KD POC - WB	KD IMT -SE	DAT - SE	Parasitotogy	parasitology/DAT	IT-Leish - SE	IFA - SE	ELISA - SE
VLCG001	Pos	0	0	0	0	409.6	Pos	Pos	0	160	1.28
VLCG005	Pos	1	1	1	1	409.6	Pos	Pos	3	320	≥1,280
VLCG009	Pos	0	1	1	0	100	Pos	Pos	0	20	20
VLCG010	Pos	0	0	1	0	6.4	Neg	Pos	0	20	20
VLCG012	Pos	3	3	3	3	409.6	Neg	Pos	2	320	≥1,280
VLCG013	Pos	2	3	3	3	12.8	Pos	Pos	3	80	1.28
VLCG022	Pos	2	2	2	1	51.2	Pos	Pos	3	40	≥1,280
VLCG024	Pos	1	3	3	2	12.8	Neg	Pos	3	80	≥1,280
VLCG033	Pos	1	2	1	1	12.8	Pos	Pos	3	320	640
VLCG035	Pos	0	1	0	0	102.4	Pos	Pos	1	160	640
VLCG036	Pos	2	2	2	1	≥12,800	Pos	Pos	3	20	160
Asymptomatic control Samples from Campo Grande
ID	HIV	KD POC - OF	KD POC - SE	KD POC - WB	KD IMT -SE	DAT - SE	Parasitotogy	parasitology/DAT	IT-Leish - SE	IFA - SE	ELISA - SE
ASCG001	ND	0	0	0	1	100	ND	Neg	0	20	20
ASCG002	ND	0	0	0	0	100	ND	Neg	0	20	20
ASCG003	ND	1	0	0	0	100	ND	Neg	0	20	20
ASCG004	ND	1	0	0	0	100	ND	Neg	0	20	20
ASCG005	ND	0	1	0	0	100	ND	Neg	0	20	20
ASCG006	ND	0	0	0	0	100	ND	Neg	0	20	20
ASCG007	ND	1	0	0	0	100	ND	Neg	0	20	40
ASCG008	ND	0	0	0	1	100	ND	Neg	0	20	40
ASCG009	ND	0	0	0	0	100	ND	Neg	0	20	40
ASCG010	ND	0	0	0	0	1.6	ND	Neg	0	20	20
ASCG011	ND	0	0	0	0	100	ND	Neg	0	20	20
ASCG012	ND	0	0	0	0	100	ND	Neg	0	20	40
ASCG013	ND	0	0	0	0	100	ND	Neg	0	20	20
ASCG014	ND	0	0	0	0	100	ND	Neg	0	20	20
ASCG015	ND	0	0	0	0	100	ND	Neg	0	20	40
ASCG016	ND	0	0	0	0	100	ND	Neg	0	20	20
ASCG017	ND	0	0	0	0	100	ND	Neg	0	20	20
ASCG018	ND	0	0	0	0	100	ND	Neg	0	20	20
ASCG019	ND	0	0	0	0	100	ND	Neg	0	20	20
ASCG020	ND	0	0	0	0	100	ND	Neg	0	20	40
ASCG021	ND	0	0	0	0	200	ND	Neg	0	20	20
ASCG022	ND	0	0	0	0	200	ND	Neg	0	20	40
ASCG023	ND	0	0	0	0	200	ND	Neg	0	20	≥160
ASCG024	ND	0	0	0	0	200	ND	Neg	0	20	40
ASCG025	ND	0	0	0	0	200	ND	Neg	0	20	20
ASCG027	ND	0	0	0	0	200	ND	Neg	0	20	20
ASCG028	ND	0	0	0	0	200	ND	Neg	0	20	20
ASCG029	ND	0	0	0	0	100	ND	Neg	0	20	20
ASCG030	ND	0	0	0	0	100	ND	Neg	0	20	20
ASCG031	ND	0	0	0	0	100	ND	Neg	0	20	≥40
ASCG032	ND	0	0	0	0	100	ND	Neg	0	20	≥40
Potential cross reactive Samples from Campo Grande
ID	HIV	KD POC - OF	KD POC - SE	KD POC - WB	KD IMT -SE	DAT - SE	Parasitotogy	parasitology/DAT	IT-Leish - SE	IFA - SE	ELISA - SE
CRCG001	ND	0	0	0	1	100	ND	Neg	0	20	≥160
CRCG002	Neg	0	0	0	0	100	ND	Neg	0	20	20
CRCG003	ND	0	0	0	0	200	ND	Neg	0	320	1.28
CRCG004	Neg	0	0	0	0	100	ND	Neg	0	20	40
CRCG005	Neg	0	1	0	1	1.6	ND	Neg	3	20	1.28
CRCG006	ND	0	0	0	0	100	ND	Neg	0	20	160
CRCG007	ND	0	0	0	0	100	ND	Neg	0	20	320

## Sheet: Natal
Visceral Leishmaniasis - samples from Natal
ID	HIV	KD POC - OF	KD POC - SE	KD POC - WB	KD IMT -SE	DAT - SE	Parasitotogy	Parasitology/DAT	IT-Leish - SE	IFA - SE	ELISA - SE
VLNT001	Neg		0	0	0	6.4	Pos	Pos	1	20	1.28
VLNT002	Neg	2	3	3	3	409.6	Pos	Pos	3	160	2.56
VLNT003	Neg	3	3	3	3	409.6	ND	Pos	2	160	2.56
VLNT004	Neg	0	2	3	3	204.8	Pos	Pos	3	80	2.56
VLNT006	Neg	0	3	2	3	204.8	Pos	Pos	3	40	2.56
VLNT008	Neg	1	3	3	3	409.6	ND	Pos	3	160	2.56
VLNT009	Neg	2	3	3	3	51.2	Pos	Pos	3	40	2.56
VLNT010	Neg	0	2	3	3	51.2	Neg	Pos	3	40	2.56
VLNT011	Neg	0	0	0	0	25.6	Pos	Pos	2	80	2.56
VLNT012	Neg	3	3	3	3	204.8	Pos	Pos	2	320	2.56
VLNT014	Neg	0	0	0	0	12.8	Pos	Pos	0	20	20
VLNT015	Neg	0	3	3	3	102.4	ND	Pos	3	80	2.56
VLNT016	Neg	0	2	2	1	409.6	Pos	Pos	3	160	2.56
VLNT017	Neg	3	3	3	3	102.4	ND	Pos	3	320	2.56
VLNT018	Neg	3	3	3	3	102.4	Pos	Pos	3	80	2.56
VLNT019	Neg	0	1	1	2	409.6	Pos	Pos	3	320	2.56
VLNT020	Neg	0	0	0	0	200	Pos	Pos	0	20	20
VLNT021	Neg	3	3	3	3	409.6	Pos	Pos	2	1.28	2.56
VLNT022	Neg	0	1	1	2	6.4	Pos	Pos	3	20	1.28
VLNT023	Neg	0	0	0	0	25.6	ND	Pos	0	20	20
VLNT024		0	3	2	3	12.8		Pos	3	40	1.28
VLNT025	Neg	0	2	2	3	409.6		Pos	3	1.28	2.56
VLNT026	Neg	2	3	3	3	409.6		Pos	2	160	2.56
VLNT029	Neg	0	2	2	2	102.4	Pos	Pos	3	160	2.56
VLNT031	Neg	3	2	3	3	409.6	Neg	Pos	2	640	2.56
VLNT032	Neg	1	3	3	3	409.6	Pos	Pos	2	320	2.56
VLNT033		0	0	0	0	409.6		Pos	0	640	20
VLNT034		3	3	3	3	409.6		Pos	2	320	2.56
VLNT035		3	3	3	3	102.4		Pos	2	640	2.56
VLNT036	ND	0	1	1	3	51.2	Pos	Pos	3	160	1.28
Visceral Leishmaniasis/ AIDS - Samples from Natal
ID	HIV	KD POC - OF	KD POC - SE	KD POC - WB	KD IMT -SE	DAT - SE	Parasitotogy	Parasitology/DAT	IT-Leish - SE	IFA - SE	ELISA - SE
VLNT030	Pos	0	0	0	0	1.6	Pos	Pos	0	20	40
VLNT005	Pos	0	0	0	0	3.2	Pos	ND	0	40	20
VLNT007	Pos	0	0	0	0	3.2	Pos	Pos	0	160	160
VLNT013	Pos	0	3	3	3	2.56	Pos	Pos	3	40	2.56
Assintomatic control - samples from Natal
ID	HIV	KD POC - OF	KD POC - SE	KD POC - WB	KD IMT -SE	DAT - SE	Parasitotogy	Parasitology/DAT	IT-Leish - SE	IFA - SE	ELISA - SE
ASNT001		0	0	0	0	100	ND	Neg	0	20	40
ASNT002		0	0	0	0	100	ND	Neg	0	20	20
ASNT003		0	0	0	0	100	ND	Neg	0	20	20
ASNT004		0	0	0	0	100	ND	Neg	0	20	320
ASNT005		0	0	0	0	100	ND	Neg	0	20	20
ASNT006		0	0	0	0	100	ND	Neg	0	20	20
ASNT007		0	0	0	0	100	ND	Neg	0	20	40
ASNT008		0	0	0	0	100	ND	Neg	0	20	20
ASNT009		0	0	0	0	100	ND	Neg	0	20	20
ASNT010		0	0	0	0	200	ND	Neg	0	20	40
ASNT011		0	0	0	0	100	ND	Neg	0	20	40
ASNT012		0	0	0	0	100	ND	Neg	0	20	20
ASNT013		0	0	0	0	100	ND	Neg	0	20	20
ASNT014		0	0	0	0	100	ND	Neg	0	20	80
ASNT015		0	0	0	0	100	ND	Neg	0	20	20
ASNT016		0	0	0	0	100	ND	Neg	0	20	20
ASNT017		0	0	0	0	100	ND	Neg	0	20	20
ASNT018		0	0	0	0	100	ND	Neg	0	40	320
ASNT019		0	0	0	0	100	ND	Neg	0	20	20
ASNT020		0	0	0	0	100	ND	Neg	0	20	20
ASNT021		0	0	0	0	100	ND	Neg	0	20	160
ASNT022		0	0	0	0	100	ND	Neg	0	20	20
ASNT023		0	0	0	0	100	ND	Neg	0	20	20
ASNT024		0	0	0	0	100	ND	Neg	0	40	20
ASNT025		0	0	0	0	100	ND	Neg	0	20	20
ASNT026		0	0	0	1	100	ND	Neg	0	20	40
ASNT027		0	0	0	0	400	ND	Neg	0	20	20
ASNT028		0	0	0	0	100	ND	Neg	0	20	20
ASNT029		0	0	0	0	100	ND	Neg	0	40	160
ASNT030		0	0	0	0	100	ND	Neg	0	40	80
ASNT031		0	0	0	0	100	ND	Neg	0	40	≥40
ASNT032		0	0	0	0	100	ND	Neg	0	20	≥40
ASNT033		0	0	0	0	100	ND	Neg	0	20	20

## Sheet: Sao Paulo
Potential cross reactive Samples from São Paulo
ID	HIV	KD POC - OF	KD POC - SE	KD POC - WB	KD IMT -SE	DAT - SE	IT-Leish - SE	IFA - SE	ELISA - SE
CIER 001	Cutaneous leishmaniasis	0	Neg	0	0	100	0	N	40
CIER 002	Cutaneous leishmaniasis	1	Pos	0	0	100	0	N	160
CIER 003	Mucosal leishmaniasis	0	Neg	0	0	100	0	80	≥1,280
CIER 004	Mucosal leishmaniasis	0	Neg	0	0	100	0	N	160
CIER 005	Cutaneous leishmaniasis	0	Neg	0	0	100	0	N	N
CIER 006	Chagas disease	0	Neg	0	0	100	0	N	40
CIER 007	Chagas disease	0	Neg	0	0	100	0	160	>320
CIER 008	Chagas disease	0	Neg	0	0	100	0	20	>320
CIER 009	Mucosal leishmaniasis	0	Neg	0	0	100	0	20	>320
CIER 010	Tuberculosis	0	Neg	0	0	100	0	N	N
CIER 011	Tuberculosis	0	Neg	0	0	100	0	N	N
CIER 013	Cutaneous leishmaniasis	0	Neg	0	0	100	0	N	N
CIER 014	Chagas disease	0	Neg	0	0	100	0	N	160
CIER 015	Chagas disease	0	Neg	0	0	100	0	160	>320
CIER 016	Chagas disease	0	Neg	0	0	100	0	80	>320
